# Supplementary material for: Feasibility of urinary microRNA profiling detection in intrahepatic cholestasis of pregnancy and its potential as a non-invasive biomarker
Source: Sci Rep. 2016 Aug 18;6:31535. doi: 10.1038/srep31535 (PMC4989235; doi:10.1038/srep31535)
Supplement: Supplementary Information [file srep31535-s1.xls]

## Sheet: res
Supplementary table 1︱Urinary miRNA expression levels in ICP relative to the expression in normal.
	logFC	P.Value
miR-369-5p	2.72708	0.000903075
miR-93*	-2.46077	0.00812666
miR-219-3p	2.21163	0.00827186
miR-328	-1.50817	0.00942229
miR-371-3p	1.44843	0.0140859
miR-29b	-1.52087	0.0148517
let-7e	2.23484	0.018558
miR-524-5p	2.14213	0.0188176
miR-151-3p	-1.59943	0.0202617
miR-16	1.52632	0.026013
miR-658	1.65933	0.0265703
miR-489	-1.90006	0.0278518
miR-106b	1.53378	0.0281607
miR-99b	-1.54757	0.0281842
miR-450a-5p	-3.01731	0.0328996
miR-623	1.37283	0.033908
miR-30a	-1.04767	0.0358732
miR-369-3p	1.44943	0.0370444
miR-671-3p	1.36366	0.0376948
miR-527	1.38863	0.0401595
miR-526a	1.29603	0.0417782
miR-26a-2*	-1.98977	0.0469488
miR-584	1.18963	0.047944
miR-183*	0.848733	0.0490128
miR-382	1.02273	0.0500396
miR-19a	-1.29387	0.0545693
miR-199b-5p	2.13846	0.0563117
miR-409-5p	1.58309	0.0617448
miR-425*	-0.903667	0.0634908
miR-300	-1.62707	0.0671447
miR-30e	-1.4659	0.070309
miR-378*	-1.17967	0.0754891
miR-758	0.926833	0.0764407
miR-769-5p	1.19373	0.0788298
miR-492	1.42633	0.0790438
miR-340-3p	-2.13267	0.082783
miR-339-3p	1.14823	0.0828759
miR-183	-1.41117	0.0875615
miR-451	1.28605	0.0898442
miR-200c	0.738733	0.0907469
miR-326	0.923433	0.0952058
miR-195	0.970233	0.0961655
miR-29C*	1.37473	0.0968128
miR-422b	1.22743	0.0981121
miR-520b	1.44909	0.0995241
miR-30d	-1.13574	0.103307
miR-33b*	0.825633	0.104672
miR-149	1.45521	0.108989
miR-373	1.00463	0.114287
miR-99a	0.949667	0.115068
miR-15a	1.24243	0.117975
miR-98	-1.78228	0.121265
RNY3	-1.12697	0.122527
miR-141	-1.01333	0.128626
miR-432	1.31206	0.138404
miR-30e*	-1.09811	0.139561
miR-29a*	-1.26627	0.140743
miR-483-5p	1.11853	0.142014
SnoRD47	-0.772104	0.142348
miR-499-3p	-0.777467	0.142693
miR-449a	1.26273	0.146506
miR-22	0.785333	0.149287
miR-129-5p	0.771133	0.150527
miR-520g	-2.10769	0.15204
miR-200a	0.716633	0.153442
miR-302b	-1.57198	0.153555
miR-602	0.777833	0.154313
miR-335-5p	1.35177	0.156095
miR-495	-0.636067	0.156859
miR-377	-1.05467	0.157689
miR-30b	1.07038	0.163494
miR-200c*	-1.03377	0.166421
miR-204	-1.53438	0.168038
miR-411	1.19836	0.169229
miR-370	0.752933	0.169678
miR-512-5p	-0.706139	0.170542
miR-199a-3p	-1.14123	0.171793
miR-15b*	-0.588467	0.177821
miR-24	-0.977867	0.181821
miR-152	-0.715367	0.187548
miR-505-3p	0.969133	0.190901
miR-409-3p	0.614933	0.195339
miR-29c	-1.23487	0.195627
miR-22*	0.732133	0.195731
miR-139-5p	-0.888567	0.19892
let-7a-1*	-0.738067	0.203231
miR-15a*	0.795433	0.204139
miR-122*	-0.498767	0.204657
miR-148b	-0.751067	0.209378
miR-659	1.25713	0.209471
miR-212-3p	1.21119	0.211994
miR-96	-1.14614	0.213689
miR-124-3p	0.845333	0.221626
miR-10b	-1.32736	0.221961
miR-324-5p	-1.02007	0.230477
miR-875-3p	-1.14666	0.234501
miR-337-3p	1.01493	0.237016
miR-503	-0.975767	0.237156
miR-125a-3p	0.940833	0.241236
let-7f	-1.16685	0.243808
miR-145-5p	0.655933	0.248225
miR-138	-0.714867	0.248548
miR-363-3p	-0.458167	0.251713
miR-16-1*	0.426133	0.256772
miR-628-3p	-0.783013	0.262333
miR-129-3p	-1.05157	0.263728
miR-583	0.753633	0.267601
miR-410	-0.491367	0.269327
miR-67	-0.952826	0.269447
miR-95	0.869034	0.272711
miR-17*	0.777012	0.276641
miR-302a	-0.524567	0.280647
miR-373*	0.519433	0.284101
miR-324-3p	-0.702667	0.285089
miR-18a*	0.736733	0.285927
miR-92b	0.616133	0.28764
miR-302c	-1.15298	0.287789
miR-424*	0.579033	0.291715
miR-20b*	0.90639	0.297085
miR-376a	-0.474967	0.297204
miR-331-3p	-0.95211	0.306474
miR-616-3p	-0.746067	0.312473
miR-23b	-0.923352	0.316336
miR-339-5p	0.342233	0.323957
miR-421	-1.06671	0.324519
miR-191*	-0.829267	0.324953
miR-1469	1.25043	0.334482
miR-141*	0.484633	0.33517
miR-146a	0.532133	0.335434
miR-455-5p	0.882321	0.336574
miR-126-5p	-0.831929	0.346575
miR-193b	-0.871925	0.346985
miR-140	0.788375	0.348231
miR-493	-0.376067	0.354293
miR-122	0.401033	0.357246
miR-29a	0.514233	0.358919
miR-770-5p	-0.571267	0.360127
miR-30c	-0.526867	0.362179
let-7g	-0.660788	0.363355
hsa-miR-453	-0.385967	0.365715
miR-26a	-0.603867	0.366219
miR-378	-0.589689	0.373859
miR-518f	-0.562167	0.377298
miR-519a*	0.641933	0.377646
miR-329	0.387033	0.382297
miR-615-5p	0.779933	0.389166
miR-31	0.458733	0.391468
miR-335-3p	0.550533	0.392569
miR-1197	-0.828341	0.397681
miR-612	0.635488	0.399535
miR-24-2*	0.552576	0.401008
miR-202	-0.499267	0.405657
miR-425	-0.427967	0.406069
miR-501-3p	-0.516658	0.406458
miR-337-5p	-0.791783	0.41191
let-7b	-0.344767	0.412659
miR-452-5p	0.919308	0.416153
miR-106a	0.576633	0.423328
miR-199a/b-3p	0.384933	0.423755
miR-211	0.530834	0.4244
miR-20b	-0.526591	0.426977
miR-148b*	0.565433	0.430756
miR-27a	-0.446067	0.431947
miR-107	0.544033	0.432774
miR-182	-0.515867	0.434002
miR-181b	0.455433	0.439503
miR-27b*	-0.301867	0.441934
miR-523	0.803839	0.442068
miR-126-3p	0.750614	0.444213
miR-33b	0.513253	0.452093
miR-301a	-0.770085	0.456453
miR-302d	-0.317067	0.456617
miR-674	0.347733	0.458371
miR-92a	0.838033	0.464204
miR-146b	0.419033	0.470436
miR-380-5p	0.405033	0.473939
miR-342-3p	-0.260267	0.478923
miR-195*	0.290433	0.4802
miR-150	-0.333367	0.483736
let-7a	-0.679212	0.484198
miR-208b	-0.552167	0.492379
miR-142-5p	-0.309967	0.495053
miR-15b	-0.522367	0.500016
miR-524-3p	0.409033	0.501072
miR-196a	-0.606084	0.502569
miR-198	0.510133	0.50329
miR-197-3p	-0.606537	0.511507
miR-433	0.882433	0.511748
miR-1277	0.626474	0.512438
miR-671-5p	0.617833	0.512584
miR-875-5p	-0.372121	0.516429
miR-200a*	0.258633	0.519164
miR-769-3p	-0.336867	0.527048
miR-423-3p	-0.331367	0.527846
miR-206	0.644305	0.529702
miR-21	0.456933	0.539641
miR-323-5p	0.366733	0.545419
miR-345-5p	0.239833	0.548669
miR-146b*	0.408133	0.549285
miR-218	0.335833	0.550104
miR-497	0.312433	0.550512
miR-19b	-0.482867	0.551133
miR-376b	0.600852	0.551437
miR-186	0.462049	0.554248
miR-375	0.310633	0.558595
miR-196b	-0.476481	0.562114
hsa-miR-762	0.639333	0.562762
miR-296-5p	-0.463067	0.568324
miR-422a	0.438205	0.568589
U6	0.247897	0.569776
miR-506	0.454587	0.570309
miR-150*	0.388833	0.572875
miR-34a	-0.433547	0.575062
miR-32	-0.442254	0.5807
let-7i*	-0.420325	0.581013
miR-325	0.485411	0.582126
miR-9	-0.470966	0.582324
miR-483-3p	0.494433	0.585585
U1	0.298591	0.588177
miR-125b-3p	0.507467	0.589914
miR-142-3p	0.535955	0.591263
miR-638	0.522533	0.59141
miR-205	-0.673522	0.592909
let-7g*	0.215733	0.597116
miR-30c-1*	0.261433	0.598545
miR-135b*	-0.268067	0.602324
miR-346	-0.235167	0.603821
miR-200b*	0.353033	0.608264
miR-494	0.47034	0.610444
miR-139-3p	0.252033	0.614402
miR-100	-0.348047	0.619529
miR-26b*	-0.209267	0.620346
miR-311-5p	0.369867	0.621192
miR-99b*	0.328333	0.622931
miR-27a*	-0.218967	0.625934
miR-132	-0.415923	0.632425
miR-376c	-0.531363	0.632436
miR-17	0.240133	0.643289
miR-29b-1*	-0.302606	0.648562
miR-24-1*	0.241433	0.667381
miR-185	-0.394467	0.668525
let-7d	-0.211067	0.670026
miR-155	0.390379	0.670367
miR-423-5p	-0.471867	0.679411
miR-615-3p	-0.249767	0.686259
miR-301b	0.296933	0.688116
miR-147	0.307833	0.688709
let-7c	-0.356467	0.690347
miR-449b	-0.191567	0.69674
miR-144	-0.37943	0.704343
miR-572	0.433933	0.711811
miR-412	-0.141367	0.71354
miR-356	0.325319	0.716441
hsa-miR-675-5p	-0.214167	0.719055
miR-616-5p	0.665359	0.719611
miR-501-5p	0.230433	0.720356
miR-106a*	-0.232867	0.722985
miR-130a	-0.232055	0.736539
miR-181a	-0.235878	0.743441
miR-455-3p	0.282933	0.746654
miR-10a	0.229033	0.747234
miR-26b	-0.211467	0.750921
hsa-miR-298	0.223633	0.75911
miR-2861	0.404133	0.760011
miR-372	0.222833	0.761464
miR-151-5p	-0.25521	0.761642
miR-504	0.181833	0.762241
miR-9*	0.225408	0.762487
miR-214	-0.137067	0.769482
miR-103	-0.220222	0.770206
miR-26a-1*	-0.271767	0.772903
miR-223	-0.226167	0.775
hsa-miR-718	-0.414867	0.777421
miR-214*	-0.104367	0.777466
miR-674*	0.169	0.78116
hsa-miR-663	0.303233	0.784064
miR-1281	-0.386889	0.785811
miR-21*	0.134433	0.786286
miR-365	0.306633	0.786978
miR-23a	0.256476	0.802083
miR-222	-0.22083	0.805847
miR-200b	0.183926	0.812988
miR-154	-0.0888667	0.81383
miR-30a*	0.110433	0.816999
miR-628-5p	0.185339	0.819456
miR-297a	0.122508	0.819627
miR-18b	0.179976	0.820864
miR-380-3p	0.212004	0.821891
miR-454	0.219858	0.827014
miR-342-5p	0.188815	0.828298
miR-191	-0.176631	0.82855
miR-338-3p	0.250952	0.828977
miR-625	-0.19053	0.830785
miR-557	-0.106067	0.833718
miR-20a	-0.259001	0.839329
miR-498	0.188833	0.842517
miR-25	-0.179267	0.848769
miR-148a	0.147633	0.849445
miR-711	0.121433	0.852567
miR-135b	0.105926	0.855259
miR-106b*	-0.0754667	0.857138
miR-199a-5p	-0.13731	0.858814
miR-20a*	0.177321	0.864823
miR-496	0.183027	0.868381
miR-381	0.141733	0.870175
miR-497*	-0.102267	0.870638
miR-586	0.15422	0.873294
miR-31*	-0.158479	0.876905
miR-338-5p	-0.0641667	0.881438
miR-210	0.0697333	0.889345
miR-16-2*	-0.0589667	0.89018
miR-194	0.101633	0.898521
miR-23b*	-0.0550667	0.900165
miR-143	0.0561333	0.900568
miR-28-3p	0.103974	0.902116
let-7i	-0.0692667	0.902963
miR-187	0.0664333	0.905937
miR-219-5p	-0.14006	0.909023
miR-508-3p	0.0583333	0.913179
miR-340-5p	0.0822333	0.914902
miR-379	-0.100138	0.919255
miR-186*	0.0885866	0.921144
miR-148a*	-0.0603667	0.922176
miR-450b-5p	-0.108238	0.923467
hsa-RNU24	-0.0475005	0.925271
miR-184	0.0676225	0.929721
miR-93	0.0388333	0.93585
miR-125a-5p	0.0647162	0.938508
miR-30b*	-0.0816862	0.944609
miR-181c	-0.0630013	0.945181
miR-675b	0.0448333	0.948782
miR-130b	-0.0473023	0.955056
miR-296-3p	-0.0363667	0.956045
miR-18a	0.0195333	0.959572
miR-493*	0.071913	0.961352
miR-221	-0.0284667	0.967674
miR-877	-0.0187667	0.9682
miR-23a*	-0.0157667	0.977022
miR-125b-5p	-0.0199346	0.977465
miR-28-5p	-0.024934	0.978764
miR-34c	0.0109333	0.981164
miR-181d	0.0339745	0.981206
miR-508-5p	-0.0261667	0.98135
miR-429	0.0214806	0.983357
miR-27b	-0.0220702	0.985543
miR-499-5p	-0.00856672	0.988582
miR-202*	0.0104503	0.992442
miR-34c*	0.00233328	0.996382
